# Supplementary material for: Safety Following COVID-19 Booster Vaccine with BNT162b2 Compared to mRNA-1273 in Solid Cancer Patients Previously Vaccinated with ChAdOx1 or CoronaVac
Source: Vaccines (Basel). 2023 Feb 3;11(2):356. doi: 10.3390/vaccines11020356 (PMC9965854; doi:10.3390/vaccines11020356)
Supplement: Supplementary file 1 [file vaccines-11-00356-s001.zip]

Archive with 1 entries (1 files):
- vaccines-2186032-supplementary.pdf
